# Supplementary material for: A Multicentre Evaluation of Dosiomics Features Reproducibility, Stability and Sensitivity
Source: Cancers (Basel). 2021 Jul 30;13(15):3835. doi: 10.3390/cancers13153835 (PMC8345157; doi:10.3390/cancers13153835)
Supplement: Supplementary file 1 [file cancers-13-03835-s001.zip]

Archive with 17 entries (17 files):
- FigsSM.pdf
- Figure S1.jpg
- Figure S2.jpg
- Figure S3.jpg
- Figure S4.jpg
- Figure S5.jpg
- Table S1.pdf
- Table S10.pdf
- Table S11.pdf
- Table S2.pdf
- Table S3.pdf
- Table S4.pdf
- Table S5.pdf
- Table S6.pdf
- Table S7.pdf
- Table S8.pdf
- Table S9.pdf
